# Supplementary material for: Microfibre-Functionalised Silk Hydrogels
Source: Cells. 2023 Dec 20;13(1):10. doi: 10.3390/cells13010010 (PMC10777932; doi:10.3390/cells13010010)
Supplement: Supplementary file 1 [file cells-13-00010-s001.zip]

Archive with 1 entries (1 files):
- cells-2748861-supplementary.pdf
